# Supplementary material for: The nomogram of contrast-enhanced ultrasound-targeted fusion biopsy predicts the pathology upgrade in prostate cancer
Source: Front Oncol. 2025 Nov 17;15:1632501. doi: 10.3389/fonc.2025.1632501 (PMC12665579; doi:10.3389/fonc.2025.1632501)
Supplement: Supplementary file 2 [file DataSheet1.xls]

## Sheet: 简单查询
age	tpsa	PSAD	pGS	sGS	biopsy_GG	Number of positive cores	GPC	RP_pGS	RP_sGS	RP_GG	1=degrade;2=same;3=upgrade	0=nonup;1=upgrade	0=nonde;1=degrade
80	55.3	2.62117	4	5	5	8	90	4	5	5	2	0	0
78	44.5	2.42875	3	4	2	8	85	3	4	2	2	0	0
71	69.5	2.10944	4	4	4	6	60	4	3	3	1	0	1
77	82.6	2.04193	4	3	3	5	70	4	3	3	2	0	0
75	44.2	1.90208	5	5	5	7	40	5	4	5	2	0	0
74	63.1	1.84799	4	4	4	7	60	4	4	4	2	0	0
73	60.7	1.66018	4	5	5	7	70	4	5	5	2	0	0
76	26.3	1.61217	4	3	3	3	10	3	4	2	1	0	1
67	27.3	1.51	4	5	5	3	60	4	5	5	2	0	0
74	19.5	1.45688	5	4	5	2	30	5	4	5	2	0	0
69	23.1	1.40366	3	4	2	6	60	3	3	1	1	0	1
72	47.2	1.39059	5	4	5	7	70	5	5	5	2	0	0
82	26.9	1.33983	4	4	4	3	40	4	3	3	1	0	1
77	55.3	1.03289	4	4	4	6	60	4	3	3	1	0	1
72	23	1.02643	4	5	5	5	70	4	5	5	2	0	0
76	29.1	0.964854	5	4	5	3	30	4	5	5	2	0	0
81	46.1	0.894409	4	3	3	6	70	3	3	1	1	0	1
80	12.4	0.881884	4	4	4	7	70	4	4	4	2	0	0
80	11.5	0.866047	5	4	5	1	30	4	3	3	1	0	1
65	25.8	0.848126	3	4	2	5	80	3	4	2	2	0	0
68	14.3	0.840054	5	5	5	3	10	5	4	5	2	0	0
71	17.4	0.774573	5	5	5	9	90	5	5	5	2	0	0
72	8.8	0.771897	3	3	1	3	15	3	3	1	2	0	0
60	27.6	0.702076	3	3	1	2	15	3	3	1	2	0	0
66	23.4	0.695733	3	4	2	5	60	3	4	2	2	0	0
77	16.7	0.693877	4	4	4	1	5	4	3	3	1	0	1
74	11.9	0.669885	4	4	4	7	50	3	4	2	1	0	1
67	13.3	0.618876	4	4	4	7	50	3	4	2	1	0	1
76	18.5	0.593097	4	4	4	8	50	4	3	3	1	0	1
76	11.2	0.527593	3	3	1	5	30	3	3	1	2	0	0
66	12	0.520313	4	5	5	6	50	5	5	5	2	0	0
78	13.7	0.52	3	4	2	3	40	3	4	2	2	0	0
85	21.6	0.51	4	3	3	5	40	4	3	3	2	0	0
61	18.5	0.495445	4	4	4	4	80	4	4	4	2	0	0
74	13.5	0.494958	4	3	3	6	60	3	4	2	1	0	1
70	12.5	0.489542	3	3	1	6	70	3	3	1	2	0	0
73	11.3	0.476719	4	3	3	4	50	3	4	2	1	0	1
66	11.3	0.464491	3	4	2	3	25	3	4	2	2	0	0
79	40.7	0.45177	3	3	1	2	5	3	3	1	2	0	0
67	15	0.422964	5	4	5	8	70	4	5	5	2	0	0
70	7.8	0.417711	3	3	1	4	40	3	3	1	2	0	0
75	12.6	0.414456	4	4	4	4	85	4	3	3	1	0	1
77	8.2	0.411171	4	5	5	4	80	4	5	5	2	0	0
65	19.1	0.393735	4	4	4	7	15	4	3	3	1	0	1
62	7.6	0.383807	4	5	5	4	80	3	5	4	1	0	1
73	7.8	0.37319	5	5	5	4	30	4	5	5	2	0	0
79	15	0.364219	3	3	1	1	5	3	3	1	2	0	0
76	7.5	0.363393	4	3	3	3	40	4	3	3	2	0	0
78	16.1	0.361362	3	4	2	1	10	3	3	1	1	0	1
77	10.1	0.356622	4	3	3	2	45	4	3	3	2	0	0
77	4.8	0.345683	4	4	4	4	50	4	4	4	2	0	0
76	18.6	0.32	4	3	3	4	30	4	3	3	2	0	0
60	4.9	0.317008	3	3	1	2	40	3	3	1	2	0	0
77	10.6	0.314577	3	4	2	4	50	3	4	2	2	0	0
80	13.1	0.311016	5	3	4	3	20	3	3	1	1	0	1
69	7.8	0.309674	3	3	1	2	10	3	3	1	2	0	0
70	19.6	0.30867	3	3	1	1	10	3	3	1	2	0	0
68	6.9	0.301026	3	3	1	2	20	3	3	1	2	0	0
69	6.3	0.293493	5	3	4	5	40	5	3	4	2	0	0
81	15.2	0.29	4	3	3	2	5	4	3	3	2	0	0
79	8.5	0.280476	4	5	5	6	70	4	5	5	2	0	0
63	8.9	0.27	3	3	1	2	30	3	3	1	2	0	0
77	8.6	0.265371	4	3	3	6	70	3	4	2	1	0	1
74	21.1	0.264173	5	4	5	3	50	4	5	5	2	0	0
62	9	0.258617	3	4	2	3	40	3	4	2	2	0	0
76	5.3	0.248351	4	5	5	6	70	4	5	5	2	0	0
82	12.6	0.245536	3	4	2	2	60	3	4	2	2	0	0
69	15.5	0.23193	3	3	1	3	35	3	3	1	2	0	0
72	6.8	0.224043	4	4	4	6	70	3	4	2	1	0	1
79	6.1	0.22214	4	3	3	2	95	4	3	3	2	0	0
70	6.8	0.217254	4	3	3	3	20	3	4	2	1	0	1
68	6.5	0.208667	3	3	1	2	10	3	3	1	2	0	0
70	7.9	0.200956	3	3	1	2	40	3	3	1	2	0	0
64	4.2	0.2	3	3	1	1	10	3	3	1	2	0	0
67	10.6	0.19868	3	3	1	2	5	3	3	1	2	0	0
77	4.2	0.192652	4	4	4	2	20	4	4	4	2	0	0
76	5.1	0.19	3	3	1	1	5	3	3	1	2	0	0
63	6.6	0.181765	3	3	1	1	5	3	3	1	2	0	0
74	9.4	0.175436	4	5	5	3	30	3	5	4	1	0	1
77	12.9	0.17176	3	4	2	2	20	3	3	1	1	0	1
74	13	0.16	4	3	3	5	50	4	3	3	2	0	0
70	5.8	0.157451	4	4	4	1	30	4	4	4	2	0	0
66	14.7	0.152787	3	4	2	2	10	3	3	1	1	0	1
66	4.6	0.145028	3	3	1	4	45	3	3	1	2	0	0
69	7.4	0.133856	3	3	1	1	15	3	3	1	2	0	0
74	6.7	0.120112	3	3	1	3	30	3	3	1	2	0	0
74	4.4	0.112446	3	3	1	1	5	3	3	1	2	0	0
76	5.2	0.0804259	4	4	4	8	60	4	4	4	2	0	0
74	54.9	1.63939	4	4	4	7	70	5	4	5	3	1	0
69	32.4	1.1712	3	4	2	4	50	4	3	3	3	1	0
75	36.1	1.12993	3	4	2	7	70	4	3	3	3	1	0
73	15.2	1.00657	3	3	1	4	60	4	3	3	3	1	0
69	36.4	0.990295	4	3	3	5	70	5	4	5	3	1	0
72	75.5	0.962048	4	4	4	10	85	5	4	5	3	1	0
74	43.2	0.90301	3	3	1	6	85	3	4	2	3	1	0
79	13.5	0.753819	4	4	4	1	80	4	5	5	3	1	0
72	13.7	0.719683	3	3	1	7	60	3	4	2	3	1	0
82	26.7	0.607791	4	4	4	5	80	4	5	5	3	1	0
65	9.7	0.57014	3	3	1	3	70	3	4	2	3	1	0
75	9.1	0.518519	3	4	2	9	70	4	3	3	3	1	0
71	12.3	0.511988	3	4	2	7	60	4	3	3	3	1	0
79	10.5	0.452337	3	3	1	7	60	4	3	3	3	1	0
78	9.5	0.442055	4	4	4	8	10	4	5	5	3	1	0
71	9.7	0.432603	4	3	3	6	40	3	5	4	3	1	0
78	13.6	0.392465	3	3	1	5	60	4	5	5	3	1	0
78	5.9	0.383731	3	3	1	5	60	3	4	2	3	1	0
73	6.2	0.286172	3	3	1	4	80	3	4	2	3	1	0
80	14.4	0.275414	3	4	2	2	60	4	4	4	3	1	0
68	5.4	0.265564	3	3	1	1	70	3	5	4	3	1	0
76	8.9	0.255332	3	4	2	4	15	4	3	3	3	1	0
67	6.7	0.246558	3	3	1	1	10	3	4	2	3	1	0
70	5.7	0.144735	4	3	3	3	75	4	5	5	3	1	0
77	7.8	0.0938122	4	4	4	5	85	4	5	5	3	1	0
